# Supplementary material for: Prediction of Bacterial Etiology in Pediatric Patients with Acute Epididymitis: A Comparison of C-Reactive Protein and Urinalysis in Terms of Diagnostic Accuracy
Source: Biomedicines. 2024 Dec 17;12(12):2866. doi: 10.3390/biomedicines12122866 (PMC11672928; doi:10.3390/biomedicines12122866)
Supplement: Supplementary file 1 [file biomedicines-12-02866-s001.zip]

Archive with 1 entries (1 files):
- biomedicines-3298332-supplementary.pdf
